# Supplementary material for: Risk of Melanoma and Non-Melanoma Skin Cancer in Patients with Psoriasis and Psoriatic Arthritis Treated with Targeted Therapies: A Systematic Review and Meta-Analysis
Source: Pharmaceuticals (Basel). 2023 Dec 21;17(1):14. doi: 10.3390/ph17010014 (PMC10820691; doi:10.3390/ph17010014)
Supplement: Supplementary file 1 [file pharmaceuticals-17-00014-s001.zip]

Archive with 8 entries (8 files):
- Figure S1.docx
- Figure S2.docx
- Figure S3.docx
- Figure S4.docx
- Table S1.docx
- Table S2.docx
- Table S3.docx
- Table S4 .docx
